# Supplementary material for: Targeted depletion of TRBV9+ T cells as immunotherapy in a patient with ankylosing spondylitis
Source: Nat Med. 2023 Oct 23;29(11):2731–6. doi: 10.1038/s41591-023-02613-z (PMC10667094; doi:10.1038/s41591-023-02613-z)
Supplement: Supplementary file 3 — Patient’s clinical data. [file 41591_2023_2613_MOESM3_ESM.tsv]

Date	C reactive protein (mg/l)	ESR (mm/hour)	platelets (thousand per µl)	leukocytes (thousand per µl)	neutrophils total (%)	lymphocytes (%)	monocytes (%)	eosinophils (%)	basophils (%)	Lateral lumbar flextion (cm)	Lumbar flexion,modified by Schober (cm)	Maximal intermalleolar distance (cm)	Cervical rotation (°)	Chin to sternum distance (cm)	Fingertip to floor distance (cm)	Chest expansion (cm)	BASMI	BASDAI	ASDAS-CRP
10.05.2007	0,2	33	236	8,2														5,1	2,1
01.05.2008																		3,5	1,7
27.05.2008		1	242	6,45	40,1	42,9	12,7	3,4	0,9
16.06.2008	0,8	2	244	7,18	42	37	16	5	0
22.08.2008	7,5	7	276	8,29	54,7	26,3	13,9	4,1	1
23.09.2008	14,3	20	279	9,15	64	21	10	4	1
08.10.2008		16	271	6,38	54,5	28,1	11,3	5,8	0,3
21.10.2008	9,3
29.10.2008	30,8	26	251	8,36	66	21,8	8,4	3,3	0,5									4,2	1,8
05.11.2008	21	60	349	9,12	54,7	32,9	7,8	4,2	0,4
11.11.2008	3,3	23	369	7,86	50	37	10	3	0
11.12.2008	1,3	2	214	6,4	47	41	11	1	0
23.12.2008		2	251	5,85	43,2	45,6	8,9	2,1	0,2
20.01.2009	0,3	2	220	5	49	41	7	3	0
05.03.2009	0,5	2	248	5,29	40,7	44	9,1	5,1	1,1
16.03.2009		2	189	5,67	45	40,9	10,8	2,8	0,5
30.03.2009		3	246	5,64	37,9	45	13,3	3,4	0,4
20.04.2009		2	207	5,42	47,3	40,6	8,9	2,8	0,4
13.05.2009		2	206	5,76	55	34	9	2	0
21.05.2009	0,8	5	244	5,78	52,8	36,9	8,3	1,7	0,3									3,4	1,8
24.06.2009		20	80	13,97															1,4
21.07.2009	2,8			5,72	41,5	44,4	12,2	1,6	0,3
23.07.2009		12	201	7,09	39	46	11	4	0
02.09.2009	1	2	204	5	56	33	9	2	0
21.09.2009	2,9	5	196	4,83	58,6	31,3	8,7	1,2	0,2									0,6	1,3
27.10.2009	1,7	6	283	5,51	69	23	7	1	0
16.11.2009	1,5	2
21.01.2010	0,8	2	186	5,09	51,8	35,8	10	2	0,4									0,4
02.03.2010	5,6	12	328	7,94	64,6	27,6	6,4	1,1	0,3										1,3
05.03.2010	2,8	8
30.03.2010	0,8	3
10.06.2010	5,4	14	275	5,39	51,6	38,6	8,5	0,9	0,4									0,2	1,2
16.09.2010	3,4	5	192	6,15	52,9	35	10,2	1,6	0,3									0,2	1,1
28.09.2010
20.10.2010	5,6	17	321	5,06	47	43	9	1	0
17.01.2011	0,6	3	174	6,38	50,2	40,4	7,7	1,4	0,3
31.03.2011	3,6	3	191	7,33	56,4	34,1	7,9	1,5	0,1
12.04.2011	2,3	3	197	6,46	56,5	33,3	8,7	1,2	0,3
05.05.2011										19	2,5	50	37,5	4	26	2	4,9
09.06.2011																		0,3
28.06.2011	7,3	22	356	7,51	53	38	7	2	0
29.09.2011	1,9	10	309	5,26	52	39	7	2	0
30.11.2011	8,5	30	290	4,17	46	44	7	3	0
08.12.2011	4,8	13	226	7,15	53	39	6	2	0
13.01.2012	12,9	23	245	7,8	64	28	6	2	0
19.01.2012	18,9	20
01.02.2012	16	38
07.02.2012	4,4	23
16.02.2012	2,7	8
01.03.2012	37,8	33
06.03.2012	9,3	28
13.03.2012	1,9	12
16.04.2012	1,4	4	196	7,91	65,6	24,4	9,1	0,8	0,1
28.04.2012	0,8	3
15.05.2012	0,5	3	236	11,72	73,7	18,8	7,8	0	0,1
30.05.2012	0,5									12	2,5	51	38	4	28	3	5,4	1,2	1
31.05.2012	1,5	2	200	6,17	53	37	9	1	0
13.09.2012	1,1	3	194	5,3	58	32	8	2	0
03.10.2012	15,4	15	198	4,95	54	36	8	2	0
21.11.2012	1	3	210	5,33	53	39	6	2	0
24.04.2013	0,8	1	181	5,44	50	38	9	3	0
14.05.2013	0,6	2	204	5,03	43	46	8	3	0
17.05.2013																		1,2	1,1
05.06.2013	1,7	2	200	5,91	46	42	9	3	0
20.06.2013	4,4	4	196	5,96	56	32	9	3	0
27.06.2013	1	2
15.07.2013	4,2	2	183	6,16	59	30	8	3	0
05.08.2013	12,7	25	239	6,44	58	32	7	3	0
24.08.2013	4,8	5	172	4,96	38	48	9	5	0
27.08.2013	2,5	4	170	5,51	43	42,8	10,7	3,1	0,4
11.11.2013	0,6	1	200	5,49	40	48	9	3	0
25.03.2014	1	2	196	6,86	52	38	8	2	0									1,6	1
15.05.2014	2,7	3	199	5,97	51	39	7	3	0
29.05.2014		2	190	6,45	49	40	8	3	0
27.06.2014		2	218	5,56	52	38	7	3	0
03.07.2014		2	208	6,32	52	37	8	3	0
06.08.2014	1,4	2	197	5,52	54,7	36,8	5,4	2,9	0,2
16.10.2014	7,9	5	198	5,7	50	38	8	4	0
24.10.2014	1,6	2	227	5,7	56	32	9	3	0
11.11.2014	1,4	7	223	4,86	56	32	9	3	0
27.11.2014	0,4	2	223	4,47	52	34	11	3	0
11.12.2014	2,7	4	204	4,62	57	30	9	4	0
24.12.2014	0,5	1	218	5,01	53	33	12	2	0
27.01.2015	0,8	5	199	4,5	59	27	11	3	0
17.03.2015	0,7	2	192	4,8	55,9	30,8	9,8	3,3	0,2
08.04.2015		7	214	4,82	57,9	29,9	8,9	3,1	0,2
21.04.2015	0,9	2	236	5,51	58,4	31,6	8,2	1,6	0,2	10	2	48	30	4			6	1,9	2
26.05.2016	0,6	2	189	5,57	50,6	35,7	8,6	4,7	0,4
15.08.2016		8	215	5,37	58,8	29,2	7,3	4,1	0,6
18.10.2017	0,5	2	221	6,73	46,9	42,3	7,3	3,1	0,4
20.10.2017										13,5	3	105	30	4	20	2	4,3	2,3	1,83
24.11.2017										13,5	3	100	40	4	20	2	4,1	3,2	2,02
29.03.2018	2	2	161	4,69	35,4	49,7	10	4,5	0,4
24.07.2018		2	196	5,39	48,2	41,4	6,7	3,3	0,4
20.02.2019		4	207	5,99	41,8	47,1	7,3	3,3	0,5	14,5	3	100	40	4	20	2	4	2,4	1,5
07.03.2019		2	210	6,49	52,6	36,8	8,6	1,7	0,3
26.03.2019		5	301	4,27	47,6	40,7	9,1	1,9	0,7
29.03.2019		7	326	15,35	83	10	7	0	0
01.04.2019	0,2	2	302	4,85	42,9	44,7	9,7	2,3	0,4
03.04.2019		2
03.04.2019		2	251	4,74	48,5	37,8	9,5	3,8	0,4
06.04.2019	3	3			54	40	6	0	0
15.04.2019		3	205	5,47	48,4	41	8,6	1,6	0,4
15.05.2019	2,3	4	221	5,69	58,1	27,8	10	3,7	0,4
21.05.2019	1,1	4	259	5,57	51,7	36,8	7,9	3,4	0,2
31.05.2019
17.06.2019	14,9	17	212	5,11	53,4	36,6	7,4	2,2	0,4
18.06.2019	8,5	16	223	5,04	53	34,9	9,1	2,6	0,4
21.06.2019	2,8	8	258	7,77	54,3	34,1	8,8	2,4	0,4
26.06.2019	1,2	6	240	5,68	49,2	38,6	9,2	2,6	0,4
03.07.2019	0	4	236	6,24	46,9	42,5	7,9	2,2	0,5
09.07.2019	0,2	2	254	6,52	43,6	43,6	8,7	3,8	0,3
24.07.2019	0,8	3	211	4,07	52,4	33,4	9,1	4,4	0,7
30.07.2019	0,4	2	233	5,08	45	40,2	9,1	5,1	0,6
27.08.2019	0,4	6	235	6,22	50,8	36,3	9,2	3,2	0,5
05.09.2019	0,7	3	223	5,57	48,7	36,6	9,5	4,8	0,4
05.09.2019
01.10.2019	0,7	2	211	4,79	56,8	30,9	7,9	3,8	0,6
20.10.2019
21.10.2019	1,1	2	228	6,32	56,1	31,5	8,4	3,5	0,5
19.11.2019										19,5	3	104	50	3,5	15	3	3,2	0,6	1,3
28.11.2019	1,3	4	218	6,03	55	32,2	9,6	2,7	0,5
03.02.2020										19,5	4	110	53,5	3	13	5,5	2,6	0,2	1,07
05.02.2020	0,6	3	296	11,78	64,1	25,6	10	0,1	0,2
11.02.2020	0,2	2	248	9,88	68	23,7	7,9	0,3	0,1
11.02.2020
28.02.2020	0,9	6	207	5,28	54,9	33,7	8,7	2,3	0,4
17.03.2020	1	5	241	6,07	52	33,6	11,4	2,5	0,5
07.04.2020	0,4	3	204	4,85	44,6	40,2	10,5	4,1	0,6
28.04.2020	10,9	2	194	4,62	49,8	33,1	12,8	3,9	0,4
30.04.2020	3,2	3
05.05.2020	0,6	3
21.05.2020	0,6	4	215	5,57	51,6	35,2	9	3,8	0,4
25.05.2020																		1,5	1,1
04.06.2020	0,6	2	212	5,6	55,7	33,9	7,5	2	0,9
14.07.2020										21,5	4	109,5	43	3	12	6	2,8	0,3	0,8
17.07.2020	0,5	2	210	5,19	55,2	32	9,1	3,3	0,4
12.10.2020	0,5	4	250	6,48	68,7	21,1	9	0,9	0,3
02.11.2020										22	4	111	48	3	10,5	6	2,5	0,4	0,75
08.12.2020	1,2	7	205	5,2	56,2	28,8	10,6	4	0,4
10.02.2021
18.03.2021	0,4	2	221	4,69	48,3	37,1	9,4	4,3	0,9
29.03.2021	0,3	8	194	4,47	38,5	48,3	8,3	4,5	0,4
31.03.2021	0,1	5	218	4,98	40	48,4	7	4	0,6
07.04.2021	0,2	2	248	4,97	35,2	53,1	8,7	2,6	0,4
19.04.2021	0,5	5	208	4,86	38,2	48,4	9,7	3,1	0,6
14.05.2021	0,4	8	217	5,49	52,2	32,1	11,7	3,6	0,4	18,5	5,5	120	50	2	11	5	2,2	1,1	1
16.11.2021										19	4,5	120	54	2	12	5	2,4	0	0,75
4.3.2022	1	4	174	5,79	58,8	28,3	7,9	4,5	0,5
21.04.2022	0,6	6	195	5,33	47	37	10,3	4,9	0,8	18,5	6	110	42	3	12	4	2,6	0	0,64
08.06.2022	2,1	7	178	5,18	58,3	28,4	8,5	4,2	0,4
21.07.2022										19,5	5	125	44	2,5	11	4,5	2,4	0	0,64
08.11.2022										21,5	4	120	58	2,5	9,5	4,5	2,3	0	0,64
29.12.2022	0,5
21.03.2023	0,5	6	184	5,75	53,4	33,7	8,9	3,7	0,3
