# Supplementary material for: Targeted depletion of TRBV9+ T cells as immunotherapy in a patient with ankylosing spondylitis
Source: Nat Med. 2023 Oct 23;29(11):2731–6. doi: 10.1038/s41591-023-02613-z (PMC10667094; doi:10.1038/s41591-023-02613-z)
Supplement: Supplementary file 4 — Real-time PCR data. [file 41591_2023_2613_MOESM4_ESM.xlsx]

## Sheet: RT-PCR
Macaca fascicularis				Macaca mulatta
sex	dose	value		time	value	delta_0	eff	eff_per	donor	group
female	control	113.5		0	5.2	0	1	100	1	Antibody 1 mg
female	control	113.5		3	6.5	1.4	2.3	42.6	1	Antibody 1 mg
female	control	82.7		6	6.2	1	1.9	53.2	1	Antibody 1 mg
female	control	120.9		14	5.8	0.6	1.5	68.5	1	Antibody 1 mg
female	control	106.5		22	5.7	0.6	1.4	70.7	1	Antibody 1 mg
female	3 mg/kg	11		40	6.3	1.1	2	49.9	1	Antibody 1 mg
female	3 mg/kg	5.8		90	5.9	0.8	1.6	62.3	1	Antibody 1 mg
female	3 mg/kg	23.4		150	5.2	0.1	1	96.9	1	Antibody 1 mg
female	3 mg/kg	10.3		300	NA	NA	NA	NA	1	Antibody 1 mg
female	10 mg/kg	5.1		0	5	0	1	100	2	Antibody 1 mg
female	10 mg/kg	16		3	5.4	0.4	1.3	77.7	2	Antibody 1 mg
female	10 mg/kg	10.3		6	5.2	0.2	1.1	88.1	2	Antibody 1 mg
female	10 mg/kg	7.5		14	5.4	0.4	1.3	77.7	2	Antibody 1 mg
female	10 mg/kg	8.5		22	5.9	0.9	1.8	56.7	2	Antibody 1 mg
female	30 mg/kg	5.8		40	6	1	1.8	54.9	2	Antibody 1 mg
female	30 mg/kg	7.1		90	5.4	0.4	1.3	77.7	2	Antibody 1 mg
female	30 mg/kg	12.5		150	5.8	0.8	1.6	62.3	2	Antibody 1 mg
female	30 mg/kg	16		300	4.7	-0.3	0.8	120.9	2	Antibody 1 mg
female	30 mg/kg	15		0	3.6	0	1	100	3	Antibody 1 mg
male	control	113.5		3	4.7	1.1	2	49.9	3	Antibody 1 mg
male	control	93.9		6	5.3	1.7	2.9	34.2	3	Antibody 1 mg
male	control	100		14	5.5	1.9	3.3	30.1	3	Antibody 1 mg
male	control	88.1		22	5.6	2	3.5	28.3	3	Antibody 1 mg
male	control	93.9		40	5.6	2	3.5	28.3	3	Antibody 1 mg
male	3 mg/kg	12.5		90	6.4	2.8	5.9	17.1	3	Antibody 1 mg
male	3 mg/kg	11		150	NA	NA	NA	NA	3	Antibody 1 mg
male	3 mg/kg	5.1		300	NA	NA	NA	NA	3	Antibody 1 mg
male	3 mg/kg	4.3		0	3.9	0	1	100	4	Antibody 1 mg
male	3 mg/kg	9.1		3	6.1	2.2	4	24.9	4	Antibody 1 mg
male	10 mg/kg	8.5		6	5.5	1.6	2.7	36.4	4	Antibody 1 mg
male	10 mg/kg	13.3		14	6.8	2.9	6.2	16	4	Antibody 1 mg
male	10 mg/kg	11.7		22	6.5	2.6	5.2	19.4	4	Antibody 1 mg
male	10 mg/kg	5.1		40	6.2	2.3	4.3	23.4	4	Antibody 1 mg
male	30 mg/kg	8.5		90	6.5	2.6	5.2	19.4	4	Antibody 1 mg
male	30 mg/kg	11		150	5.2	1.3	2.2	45.4	4	Antibody 1 mg
male	30 mg/kg	8		300	NA	NA	NA	NA	4	Antibody 1 mg
male	30 mg/kg	22		0	-0.5	0	1	100	5	Antibody 10 mg
male	30 mg/kg	23.4		3	2	2.5	4.8	20.6	5	Antibody 10 mg
male	30 mg/kg	5.8		6	2.6	3.1	7.1	14.1	5	Antibody 10 mg
				14	4.6	5.1	25	4	5	Antibody 10 mg
				22	5.3	5.8	38.9	2.6	5	Antibody 10 mg
				40	6	6.5	60.5	1.7	5	Antibody 10 mg
				90	6.1	6.6	64.5	1.6	5	Antibody 10 mg
				150	4.5	5	22.8	4.4	5	Antibody 10 mg
				300	NA	NA	NA	NA	5	Antibody 10 mg
				0	2.9	0	1	100	6	Antibody 10 mg
				3	5.1	2.2	4	24.9	6	Antibody 10 mg
				6	5.3	2.4	4.5	22	6	Antibody 10 mg
				14	5.9	3	6.6	15	6	Antibody 10 mg
				22	6.6	3.7	10.3	9.7	6	Antibody 10 mg
				40	6.3	3.4	8.6	11.7	6	Antibody 10 mg
				90	6.6	3.7	10.3	9.7	6	Antibody 10 mg
				150	NA	NA	NA	NA	6	Antibody 10 mg
				300	NA	NA	NA	NA	6	Antibody 10 mg
				0	2.4	0	1	100	7	Antibody 10 mg
				3	3.6	1.2	2.1	46.9	7	Antibody 10 mg
				6	4.3	1.9	3.3	30.1	7	Antibody 10 mg
				14	5.3	2.9	6.2	16	7	Antibody 10 mg
				22	5.8	3.4	8.6	11.7	7	Antibody 10 mg
				40	6.3	3.9	11.7	8.5	7	Antibody 10 mg
				90	6.6	4.2	14.2	7.1	7	Antibody 10 mg
				150	5.1	2.7	5.3	18.8	7	Antibody 10 mg
				300	4.3	1.9	3.3	30.1	7	Antibody 10 mg
				0	4.4	0	1	100	8	Antibody 10 mg
				3	5.6	1.2	2.1	46.9	8	Antibody 10 mg
				6	5.8	1.4	2.4	41.3	8	Antibody 10 mg
				14	6.7	2.3	4.3	23.4	8	Antibody 10 mg
				22	NA	NA	NA	NA	8	Antibody 10 mg
				40	7.3	2.9	6.2	16	8	Antibody 10 mg
				90	7.3	2.9	6.2	16	8	Antibody 10 mg
				150	6.7	2.3	4.3	23.4	8	Antibody 10 mg
				300	5.2	0.8	1.6	62.3	8	Antibody 10 mg
				0	1.6	0	1	100	9	Control group
				3	1.6	0	1	100	9	Control group
				6	1.8	0.2	1.1	88.1	9	Control group
				14	2	0.4	1.3	77.7	9	Control group
				22	0.9	-0.7	0.6	155.6	9	Control group
				40	1.8	0.2	1.1	88.1	9	Control group
				90	1.4	-0.2	0.9	113.5	9	Control group
				150	1.7	0.1	1.1	93.9	9	Control group
				300	NA	NA	NA	NA	9	Control group
				0	3.7	0	1	100	10	Control group
				3	3.2	-0.5	0.7	137.1	10	Control group
				6	3.3	-0.4	0.8	128.7	10	Control group
				14	3.4	-0.3	0.8	120.9	10	Control group
				22	3.3	-0.4	0.8	128.7	10	Control group
				40	3.9	0.2	1.1	88.1	10	Control group
				90	3.6	-0.1	0.9	106.5	10	Control group
				150	3.8	0.1	1.1	93.9	10	Control group
				300	NA	NA	NA	NA	10	Control group
				0	3.5	0	1	100	11	Control group
				3	3.2	-0.3	0.8	120.9	11	Control group
				6	3.6	0.1	1.1	93.9	11	Control group
				14	3.1	-0.4	0.8	128.7	11	Control group
				22	3.2	-0.3	0.8	120.9	11	Control group
				40	3.3	-0.2	0.9	113.5	11	Control group
				90	3.3	-0.2	0.9	113.5	11	Control group
				150	3.3	-0.3	0.9	117.1	11	Control group
				300	3.1	-0.4	0.8	128.7	11	Control group
				0	1.2	0	1	100	12	Control group
				3	1.8	0.6	1.5	68.5	12	Control group
				6	1.8	0.6	1.5	68.5	12	Control group
				14	2	0.8	1.7	60.3	12	Control group
				22	1.9	0.7	1.6	64.3	12	Control group
				40	1.6	0.4	1.3	77.7	12	Control group
				90	1.7	0.5	1.4	72.9	12	Control group
				150	1.8	0.6	1.5	68.5	12	Control group
				300	1.9	0.7	1.6	64.3	12	Control group
